# Supplementary material for: The Optimization of the Transition Zone of the Planar Heterogeneous Interface for High-Performance Seawater Desalination
Source: Materials (Basel). 2022 May 16;15(10):3561. doi: 10.3390/ma15103561 (PMC9143191; doi:10.3390/ma15103561)
Supplement: Supplementary file 1 [file materials-15-03561-s001.zip]

Archive with 1 entries (1 files):
- materials-1706006-supplementary.pdf
